# Supplementary material for: Looking for effects of qualia on event-related brain potentials of close others in search for a cause of the similarity of qualia assumed across individuals
Source: F1000Res. 2018 Jun 4;3:316. Originally published 2014 Dec 29. [Version 3] doi: 10.12688/f1000research.5977.3 (PMC5992535; doi:10.12688/f1000research.5977.3)
Supplement: Mean voltages of the event-related brain potentials elicited by the IAPS stimuli in the P600 time window — This Excel file includes, in each cell, the mean voltage of the ERPs of one participant (lines: sub2 to sub38), for one electrode site (columns C3 to TP8) for consistent and inconsistent conditions. [file f1000research-3-16512-s0000.tgz]

Archive with 1 entries (1 files):
- b75778af-0be6-4a0f-ab94-0a5b7c1946e7_P600_inconsistency.xlsx
