# Supplementary material for: Looking for effects of qualia on event-related brain potentials of close others in search for a cause of the similarity of qualia assumed across individuals
Source: F1000Res. 2018 Jun 4;3:316. Originally published 2014 Dec 29. [Version 3] doi: 10.12688/f1000research.5977.3 (PMC5992535; doi:10.12688/f1000research.5977.3)
Supplement: Mean voltages of the event-related brain potentials elicited by the IAPS stimuli in the P600 time window — This Excel file includes, in each cell, the mean voltage of the ERPs of one participant (lines: sub2 to sub38), for one electrode site (columns C3 to TP8) for consistent and inconsistent conditions. [file f1000research-3-16512-s0000.tgz › b75778af-0be6-4a0f-ab94-0a5b7c1946e7_P600_inconsistency.xlsx]

## Sheet: Feuil1
C3consistent	C4consistent	CP3consistent	CP4consistent	Czconsistent	F3consistent	F4consistent	F7consistent	F8consistent	FC3consistent	FC4consistent	FCzconsistent	FP1consistent	FP2consistent	FT7consistent	FT8consistent	Fzconsistent	O1consistent	O2consistent	P3consistent	P4consistent	PZconsistent	T3consistent	T4consistent	T5consistent	T6consistent	TP7consistent	TP8consistent	C3inconsistent	C4inconsistent	CP3inconsistent	CP4inconsistent	Czinconsistent	F3inconsistent	F4inconsistent	F7inconsistent	F8inconsistent	FC3inconsistent	FC4inconsistent	FCzinconsistent	FP1inconsistent	FP2inconsistent	FT7inconsistent	FT8inconsistent	Fzinconsistent	O1inconsistent	O2inconsistent	P3inconsistent	P4inconsistent	PZinconsistent
-3.095	-2.85	-0.94	-0.36	-2.36	-7.755	-7.73	-9.97	-5.47	-5.28	-5.1	-5.535	-11.29	-12.045	-5.625	-2.11	-9.82	6.315	5.485	1.82	3.3	3.485	-3.2	-0.66	2.255	4.455	-0.94	1.505	-1.975	-1.89	-0.65	-0.185	-3.09	-6.985	-6.745	-7.28	-4.92	-4.235	-3.82	-5.11	-10.335	-10.36	-4.99	-2.485	-8.605	3.935	4.46	0.8	2.345	1.655
-2.605	-1.225	-1.59	0.655	0.68	-4.03	-4.645	-4.67	-3.16	-3.9	-2.42	-4.405	-9.115	-1.52	-2.665	-0.775	-6.355	1.425	0.905	0.365	-0.885	1.165	-2.67	0.735	0.135	2.95	-1.325	1.545	-0.445	-0.735	0.225	0.515	0.95	-1.735	-2.135	-2.18	-2.86	-1.24	-1.39	-2.035	-3.325	-0.58	-0.59	-0.795	-2.765	0.9	0.615	1.14	1.62	1.485
-0.05	-1.555	1.515	0.425	-1.85	-3.455	-2.755	-6.55	-3.8	-1.165	-1.97	-1.35	-8.475	-1.14	-2.85	-1.81	-3.66	4.81	5.575	2.695	3.425	1.485	-2.655	-0.555	3.915	4.36	0.765	1.215	2.105	1.02	3.065	1.67	0.915	-2.5	-3.215	-5.04	-3.17	0.505	-0.955	0.18	-3.51	-0.705	-1.415	-1.675	-2.235	7.915	9.355	3.49	3.255	1.195
0.72	1.295	1.795	2.585	0.345	-0.775	-1.745	-1.22	-2.45	-0.075	-0.37	-0.89	-0.59	-1.06	-0.335	-0.875	-1.785	3.555	6.155	3.465	4.385	3.06	0.565	0.56	4.445	5.49	2.065	2.135	1.925	1.87	3.54	3.5	2.185	-0.165	-0.91	-1.1	-3.415	0.715	0.6	0.49	-1.505	-2.41	0.11	-1.3	-0.845	5.615	7.72	5.66	5.735	4.775
-0.42	-0.965	0.835	0.645	-1.915	-2.96	-3.21	-3.775	-2.81	-2.245	-1.98	-2.725	-3.555	-3.825	-2.29	-2.29	-2.975	-0.17	1.3	2.22	2.085	1.4	-0.565	-0.69	3.005	2.74	1.075	0.77	0.355	0.26	1.435	1.285	-0.255	-1.27	-1.79	-3.29	-1.44	-1.01	-0.935	-0.755	-4.1	-3.765	-1.68	-0.72	-1.38	-0.29	1.625	2.58	2.68	2.29
-3.385	-1.195	-2.755	-1.565	-6.6	-4.305	-1.89	-8.785	-0.005	-4.03	-1.895	-3.195	-4.29	-0.365	-5.735	-0.5	-3.555	0.845	0.66	-1.95	-0.255	-1.97	-4.01	-0.62	-1.03	1.36	-2.535	0.07	-2.65	-1.85	-1.66	-1.275	-3.56	-2.83	-1.73	-5.96	0.26	-2.99	-1.845	-2.885	-0.665	0.065	-4.445	-0.745	-2.575	3.485	2.935	-0.23	-0.05	-0.905
-1.92	-0.425	-0.965	0.255	-2.42	-3.735	-2.235	-3.135	-2.025	-2.655	-1.2	-2.98	-3.56	-2.365	-1.8	0.09	-4.065	1.71	3.545	0.04	1.18	0.09	-0.96	0.58	0.68	3.065	-0.395	1.6	-0.64	-0.835	0.32	0.305	-1.97	-3.27	-3.365	-2.49	-3.895	-1.795	-1.77	-2.64	-4.815	-6.32	-1.24	-1.58	-4.11	2.31	3.7	1.07	1.275	0.6
0.705	-1.39	2.075	0.62	-3.235	-0.23	-1.86	-0.09	-1.925	-1.21	-2.575	-3.55	-0.905	-0.195	0.99	-2.11	-1.635	5.88	5.005	4.065	2.655	1.56	2.22	0.06	5.77	6.505	3.615	2.93	2.48	0.24	4.29	3.205	-1.23	0.145	-0.945	0.695	-0.535	-0.18	-0.75	-2.335	-0.3	-0.66	1.52	-0.685	-0.475	7.615	6.91	7.005	5.68	0.7
-0.71	-0.22	0.225	0.985	-1.16	-2.66	-2.575	-3.615	-3.1	-1.965	-1.66	-1.96	-3.49	-3.095	-2.415	-1.91	-2.81	3.915	5.735	1.115	2.415	1.245	-1.255	-0.505	2.535	4.045	0.44	1.53	-2.08	-2.28	-1.23	-0.57	-3.525	-4.39	-4.8	-4.8	-5.59	-3.41	-3.695	-3.955	-5.7	-4.28	-3.4	-3.68	-5.21	2.67	4.095	-0.55	0.725	-0.62
-0.855	-0.485	0.36	2.46	-1.945	-2.78	-3.72	-5.2	-3.93	-1.425	-2.335	-2.515	-1.94	-1.155	-3.275	-2.81	-4.225	5.455	9.175	3.065	5.515	2.025	-2.64	-1.005	3.615	7.445	-0.375	1.895	0.765	2.175	2.2	4.62	0.85	-1.455	-0.62	-2.74	-0.155	-0.415	0.23	-0.33	1.415	2.615	-1.15	0.1	-0.94	5.525	8.68	4.385	7.31	3.47
-0.36	-0.645	0.91	0.255	-3.135	-2.69	-5.145	-4.72	-8.305	-1.185	-1.975	-1.43	-10.065	-10.195	-1.395	-1.63	-4.085	2.67	3.655	1.49	1.595	0.905	-0.72	-0.425	1.945	2.98	0.51	1.09	-0.97	-1.945	0.34	0.9	-2.23	-3.245	-4.45	-2.98	-3.16	-2.26	-2.36	-1.635	-8.185	-8.605	-0.945	-0.935	-4.26	2.48	4.78	1.22	2.27	1.555
-1.475	-1.41	-0.89	-0.535	-2.4	-1.51	-3.085	-3.4	-3.47	-2.045	-1.775	-2.855	-6.485	0.075	-1.865	-1.515	-3.035	3.11	3.555	0.51	0.54	0	-0.66	-0.74	1.98	1.255	0.295	-0.35	-2.02	-2.54	-0.295	-1.015	-3.515	-5.13	-4.595	-3.935	-7.35	-3.355	-3.5	-4.215	-8.06	-0.155	-2.975	-2.895	-5.33	3.9	4.27	0.88	0.285	-0.1
-0.26	-0.04	1.885	2.305	-1.595	-5.525	-3.665	-7.86	-2.45	-3.09	-1.845	-3.87	-6.175	-4.405	-4.55	-1.895	-6.22	6.925	6.17	4.6	5.075	3.515	-2.035	-0.165	4.355	6.87	1.52	2.62	-0.95	-0.555	1.335	1.88	-1.97	-6.07	-4.245	-8.735	-3.425	-3.485	-2.485	-4.27	-8.02	-6.575	-4.935	-2.05	-6.77	7.37	7.18	4.23	5.19	2.905
0.76	-0.35	3.175	2.57	-0.125	-2.77	-4.65	-3.225	-5.39	-1.225	-2.685	-2.64	-4.99	-1.58	-1.6	-2.395	-4.715	7.19	7.205	7.42	6.335	6.675	-0.355	-0.525	5.75	5.895	1.775	2.26	3.785	2.375	5.84	4.63	3.535	0.4	-0.89	-1.71	-1.635	2.145	0.705	1.155	-3.545	-0.445	-0.82	-0.24	-0.925	7.26	7.205	8.81	7.46	8.91
-0.175	-0.585	1.105	0.925	-2.275	-2.53	-4.67	-2.925	-3.145	-1.505	-2.43	-3.52	-4.41	-4.195	-0.66	-1.735	-4.395	3.405	4.835	2.23	2.015	1.73	0.765	-0.475	4.47	3.3	2.53	1.215	1	0.955	2.21	2.295	-0.555	-1.95	-2.575	-1.535	-1.785	-0.285	-0.895	-2.25	-4.44	-4.34	0.495	-0.795	-3.475	3.805	5.29	3.215	3.2	2.915
-0.92	-2.31	1.18	-0.055	-3.9	-5.24	-4.61	-6.055	-5.25	-3.335	-3.545	-5.12	-9.895	-1.985	-3.75	-3.615	-7.1	9.05	6.665	3.49	2.54	0.905	-1.055	-1.27	6.68	9.13	2.38	3.315	-2.73	-4.115	-0.485	-1.56	-6.485	-7.015	-7.835	-6.02	-7.18	-5.325	-5.84	-7.735	-9.945	-2.135	-3.495	-5.305	-9.525	7.36	5.56	1.695	0.945	-0.995
-2.17	-1.29	0.26	1.08	-2.96	-8.18	-5.7	-10.105	-7.74	-5.53	-3.485	-5.36	-12.515	-11.375	-6.435	-3.79	-8.535	6.12	5.005	3.58	3.63	0.585	-3.56	-2.145	5.91	6.745	0	2.075	-1.44	-0.225	0.63	1.48	-2.625	-7.225	-4.225	-8.6	-4.445	-4.445	-1.505	-4.72	-11.405	-9.495	-4.07	-2.115	-7.235	5.145	4.38	3.2	3.335	0.775
-2.765	0.595	1.385	5.31	-3.795	-7.255	-8.025	-6.98	-9.235	-6.22	-4.35	-7.195	-9.61	-4.255	-5.105	-6.03	-8.92	12.11	11.23	7.54	12.315	5.555	-3.975	-1.59	7.1	14.275	0.415	4.895	-1.445	0.495	1.93	4.36	-2.755	-7.395	-7.995	-9.125	-9.97	-4.78	-4.145	-5.765	-12.01	-2.455	-5.465	-4.67	-8.64	10.3	9.735	7.12	10.285	5.325
1.46	2.145	2.025	2.8	1.23	1.65	1.49	0	0.66	1.025	1.62	1.095	1.21	0.945	1.515	1.31	1.63	3.865	3.21	2.645	3.845	3.275	1.605	1.75	2.67	3.82	1.595	2.91	2.125	3.13	2.85	3.735	2.385	2.165	2.545	-0.08	0.58	2.43	2.745	1.88	0.31	-0.14	0.365	1.165	2.21	4.73	3.81	3.675	4.965	4.18
0.555	0.185	1.31	1.18	-0.875	-4.48	-3.335	-4.37	-8.19	-2.33	-1.435	-1.69	-3.045	-1.64	-1.025	-2.4	-5.56	3.06	3.605	1.96	2.26	2.03	0.145	0.265	3.06	3.51	1.69	1.88	-0.05	-0.165	0.67	0.45	-0.765	-3.335	-2.43	-3.605	-5.555	-1.245	-1.18	-1.78	-2.63	-1.2	-1.25	-1.445	-3.93	2.6	2.67	1.28	1.46	0.98
-3.505	-0.695	-1.39	0.93	-3.18	-4.845	-3.96	-4.8	-3.02	-4.87	-2.48	-4.365	-6.455	-5.815	-4.83	-0.795	-5.08	2.865	1.93	1.14	2.425	2.37	-2.135	0.49	1.92	4.77	0.175	3.135	-0.055	2.61	2.075	3.72	0.52	-3.11	-0.97	-3.16	-0.38	-2.53	0.455	-1.32	-8.17	-7.48	-1.41	2.485	-1.9	5.395	4.76	3.825	4.98	4.285
-4.85	-4.035	-3.88	-2.25	-6.35	-8.705	-6.46	-8.88	-5.235	-7.22	-5.37	-7.485	-6.77	-1.655	-7.325	-4.2	-8.455	1.785	1.585	-2.1	-0.49	-2.445	-6.07	-2.73	-1.91	1.735	-5.115	-0.465	-1.9	-0.815	-0.48	0.535	-1.92	-5.33	-3.435	-6.075	-4.21	-3.645	-2.26	-2.895	-6.13	-1.055	-5.105	-1.76	-4.735	3.155	2.755	0.935	1.755	0.415
3.025	3.08	3.155	3.07	3.185	2.605	1.375	2.07	-0.93	3.315	2.655	3.22	-1.93	-2.48	6.055	2.07	2.975	-0.145	1.59	2.775	2.97	2.71	3.025	2.105	1.145	1.145	1.895	1.675	2.505	3.09	2.545	3.095	2.155	0.51	-0.185	0.06	-2.155	2.025	2.105	1.965	-4.595	-6.565	3.555	2.04	0.605	-1.18	0.765	2.06	2.975	1.945
-1.81	-4.335	-0.36	-2.885	-6.375	-4.68	-6.08	-4.41	-2.505	-2.635	-6.42	-5.445	1.75	-0.62	-2.49	-4.89	-7.315	0.475	-1.795	0.05	-1.125	-1.63	0.435	-3.585	2.57	-1.18	0.835	-1.685	0.605	0.71	2.31	1.935	-1.425	-1.42	-1.145	-2.37	1.335	-1.005	-0.945	-3.045	2.945	-0.99	-0.92	0.035	-2.29	3.155	2.905	2.96	3.48	1.27
-0.2	-1.635	1.045	-0.175	-2.115	-4.18	-4.045	-6.395	-4.59	-2.335	-2.81	-3.08	-6.945	-6.72	-4.915	-2.945	-4.845	4.52	4.65	2.885	1.875	1.655	-1.32	-1.785	4.675	3.16	1.555	-0.11	1.525	-0.665	3.035	1.46	-0.79	-3.945	-5.5	-6.51	-8.335	-1.465	-2.785	-2.785	-10.09	-9.485	-6.02	-3.975	-5.535	6.995	6.425	5.335	3.8	3.95
1.825	3.825	4.2	5.77	2.74	-0.425	0.565	-2.885	-0.055	0.56	1.99	0.575	-3.125	-0.68	-0.85	1.01	-0.02	8.15	5.94	7.295	7.655	7.37	1.09	2.26	5.93	8.545	3.125	4.09	4.445	6.555	6.825	8.5	5.595	1.3	2.515	-2.37	2.365	2.3	4.525	2.685	-2.36	0.51	0.075	2.87	2.475	11.44	8	10.23	10.79	10.7
0.665	1.915	0.915	3.05	0.16	-0.385	-1.325	0.185	-0.725	0.155	0.46	-0.57	0.3	0.515	-0.645	0.03	-0.97	3.07	3.095	2.265	4.74	0.63	0.395	1.305	4.085	6.515	1.305	3.205	2.345	3.105	2.805	4.245	0.99	0.225	-1.28	0.795	0.145	0.955	1.195	-0.16	1.685	1.77	1.63	0.665	-0.935	4.575	3.995	3.94	5.97	2.055
-4.88	-3.44	-4.285	-2.02	-4.8	-4.89	-5.375	-7.67	-4.935	-5.4	-4.495	-4.9	-5.13	-1.02	-5.03	-3.735	-5.36	0.445	-1.61	-2.635	0.085	-1.74	-3.68	-2.37	-1.55	2.88	-2.465	0.935	-4.16	-3.86	-2.945	-2.78	-3.805	-4.095	-6.35	-6.345	-6.87	-4.31	-5.28	-4.095	-4.075	-2	-5.755	-4.68	-5.11	0.78	-2.435	-1.555	-0.86	-0.75
2.595	2.44	3.105	3.15	2.83	1.895	0.31	2.92	0.265	2.065	1.315	2.17	-6.485	-5.11	3.68	1.16	0.255	1.655	1.775	4.095	4.51	4.245	2.805	1.47	3.33	3.75	3.18	2.435	1.685	0.75	2.655	2.29	2.155	1.455	0.11	1.74	-0.36	1.625	0.13	1.73	-3.535	-2.935	3.58	0.485	1.38	2.485	2.41	3.735	3.58	3.935
4.425	4.575	5.685	6.415	5.085	1.865	2.295	0.95	1.435	2.965	3.5	3.83	-0.47	0.84	2.105	1.895	1.5	11.795	10.725	7.375	9.325	8.095	2.08	3.305	6.145	9.71	3.72	6.165	4.065	4.765	5.36	6.395	4.905	1.92	2.885	0.825	2.335	2.64	3.765	3.11	-0.06	0.82	1.99	1.23	2.72	9.42	9.225	7.295	7.72	7.42
0.67	-0.3	1.2	0.715	0.875	0.035	-0.93	-1.255	-0.85	0.855	-0.57	-0.205	-0.42	-1.73	-0.45	0.725	-0.98	-2.195	-0.75	0.36	0.9	0.045	-0.885	1.135	-1.45	1.37	-0.15	1.145	0.835	1.46	0.59	0.99	1.39	0.035	-0.275	-0.935	-0.295	0.415	0.885	-0.15	-0.06	-0.37	-1.17	0.675	-0.76	-2.745	-2.06	-0.01	0.51	-0.38
0.08	0.92	2.565	3.725	-1.92	-6.105	-5.33	-5.95	-4.555	-2.985	-2.285	-5.39	-9.53	-2.16	-2.96	-2.22	-8.205	9.915	7.325	5.93	6.715	4.655	-0.895	-0.31	7.735	11.81	1.77	4.72	0.295	0.42	2.43	2.935	-2.36	-5.56	-5.01	-5.575	-4.505	-2.6	-2.345	-4.7	-8.91	-1.795	-2.77	-2.36	-7.535	8.46	5.435	4.925	5.48	2.91
[truncated: 6 more columns]
