# Supplementary material for: Looking for effects of qualia on event-related brain potentials of close others in search for a cause of the similarity of qualia assumed across individuals
Source: F1000Res. 2018 Jun 4;3:316. Originally published 2014 Dec 29. [Version 3] doi: 10.12688/f1000research.5977.3 (PMC5992535; doi:10.12688/f1000research.5977.3)
Supplement: Mean voltages of the event-related brain potentials elicited by the IAPS stimuli in the N400 time window — Same as dataset 1, but for the N400 time window. [file f1000research-3-16512-s0001.tgz]

Archive with 1 entries (1 files):
- 6436966e-528e-4d77-9331-9c64ef4ba760_N400_inconsistency.xlsx
