# Supplementary material for: Looking for effects of qualia on event-related brain potentials of close others in search for a cause of the similarity of qualia assumed across individuals
Source: F1000Res. 2018 Jun 4;3:316. Originally published 2014 Dec 29. [Version 3] doi: 10.12688/f1000research.5977.3 (PMC5992535; doi:10.12688/f1000research.5977.3)
Supplement: Mean voltages of the event-related brain potentials elicited by the IAPS stimuli in the N400 time window — Same as dataset 1, but for the N400 time window. [file f1000research-3-16512-s0001.tgz › 6436966e-528e-4d77-9331-9c64ef4ba760_N400_inconsistency.xlsx]

## Sheet: Feuil1
C3consistent	C4consistent	CP3consistent	CP4consistent	Czconsistent	F3consistent	F4consistent	F7consistent	F8consistent	FC3consistent	FC4consistent	FCzconsistent	FP1consistent	FP2consistent	FT7consistent	FT8consistent	Fzconsistent	O1consistent	O2consistent	P3consistent	P4consistent	PZconsistent	T3consistent	T4consistent	T5consistent	T6consistent	TP7consistent	TP8consistent	C3inconsistent	C4inconsistent	CP3inconsistent	CP4inconsistent	Czinconsistent	F3inconsistent	F4inconsistent	F7inconsistent	F8inconsistent	FC3inconsistent	FC4inconsistent	FCzinconsistent	FP1inconsistent	FP2inconsistent	FT7inconsistent	FT8inconsistent	Fzinconsistent	O1inconsistent	O2inconsistent	P3inconsistent	P4inconsistent	PZinconsistent
-8.97	-11.325	-6.63	-6.83	-12.325	-13.62	-15.085	-12.285	-13.52	-11.915	-13.375	-13.43	-14.47	-15.685	-8.81	-9.27	-16.38	8.44	7.28	-2.725	-0.6	-2.47	-6.46	-6.555	0.385	4.445	-4.115	-2.16	-7.985	-9.2	-5.945	-5.79	-12.115	-12.73	-13.575	-10.505	-12.815	-10.83	-11.245	-13.06	-14.41	-15.32	-8.15	-9.38	-15.73	6.935	6.485	-2.595	-0.795	-3.66
-6.285	-4.485	-5.1	-2.255	-6.005	-8.16	-8.99	-8.245	-7.715	-7.665	-6.82	-9.245	-11.38	-2.275	-5.87	-4.205	-10.705	2.12	1.825	-2.735	-1.475	-2.63	-5.62	-1.58	-0.595	6.07	-3.245	2.445	-5.14	-4.135	-4.12	-2.36	-6.945	-7.27	-7.265	-7.645	-5.985	-6.505	-5.855	-7.835	-7.805	-1.465	-5.395	-3.72	-8.69	0.685	0.695	-2.83	-0.25	-3.35
-9.84	-11.75	-6.765	-7.54	-14.66	-14.44	-14.07	-16.83	-13.125	-12.305	-13.37	-14.24	-17.535	-3.615	-11.66	-10.07	-16.755	5.145	7.35	-3.325	-2.94	-5.38	-9.58	-7.595	1.39	3.53	-4.61	-3.1	-6.135	-7.92	-4.025	-6.02	-9.83	-11.835	-12.22	-13.885	-11.04	-8.255	-10.045	-9.955	-12.01	-1.695	-8.595	-7.665	-12.91	6.975	8.52	-1.845	-2.515	-5.735
-0.73	-0.74	1.37	1.61	-2.77	-2.825	-3.605	-2.655	-5.02	-2.165	-2.605	-3.295	-1.77	-2.9	-1.74	-3.26	-4	8.085	12.595	5.38	6.03	3.485	-0.195	-1.085	8.39	7.88	2.665	2.035	1.3	1.025	3.805	3.68	0.96	-0.845	-1.51	-1.46	-4.42	-0.11	-0.375	-0.385	-1.175	-2.425	-0.825	-2.815	-1.29	10.755	14.855	8.265	8.42	6.505
-3.02	-3.88	-0.96	-0.78	-5.6	-5.15	-5.75	-5.795	-6.175	-4.97	-4.795	-5.635	-5.21	-5.725	-4.76	-5.265	-5.58	3.925	5.87	2.775	3.09	1.315	-2.72	-2.665	4.845	5.125	0.18	0.56	-1.945	-2.345	-0.32	-0.13	-3.52	-2.71	-2.73	-3.45	-2.255	-2.855	-2.965	-3	-5.515	-6.47	-3.15	-2.95	-3.065	3.485	5.475	2.845	3.29	1.71
-6	-4.97	-5.51	-4.575	-8.675	-6.745	-5.4	-8.325	-3.71	-6.325	-5.32	-6.86	-6.65	-1.4	-6	-2.995	-7.125	1.96	0.665	-4.24	-3.04	-5.43	-4.485	-2.155	-0.85	1.765	-2.93	-0.6	-5.81	-5.415	-4.805	-4.565	-7.72	-6.025	-5.4	-7.825	-3.635	-6.125	-5.565	-7.05	-5.045	-0.685	-6.085	-3.715	-6.81	3.955	2.425	-3.11	-3.19	-4.79
-4.625	-4.11	-3.3	-2.465	-6.055	-7.075	-5.995	-6.62	-5.595	-5.88	-4.92	-6.44	-7.86	-7.105	-4.9	-3.015	-8.095	3.035	5.43	-1.525	-0.59	-2.12	-3.395	-1.515	1.49	4.25	-1.37	0.585	-3.285	-4.05	-1.85	-2.365	-5.165	-6.475	-6.425	-5.83	-6.63	-4.855	-4.905	-5.645	-8.81	-9.72	-4.305	-3.91	-7.72	3.78	5.455	-0.27	-0.49	-1.435
-2.02	-4.55	0.83	-0.545	-6.565	-5.33	-5.385	-6.73	-6.595	-4.88	-6.255	-6.42	-6.71	-0.755	-4.165	-4.815	-5.78	9.5	8.63	4.655	3.945	1.055	-2.435	-2.51	6.995	9.755	1.15	2.56	-1.355	-4.21	1.495	0.095	-5.535	-3.945	-4.09	-4.305	-4.955	-3.875	-5.13	-5.14	-4.24	-0.91	-2.93	-4.22	-3.805	9.605	8.545	5.42	4.845	-0.34
-4.19	-3.545	-3.005	-1.69	-5.805	-5.76	-5.82	-6.24	-5.895	-5.39	-5.02	-5.88	-6.345	-6.345	-4.87	-4.44	-6.77	3.775	6.935	-1.525	0.585	-2.18	-3.645	-2.67	2.05	4.76	-1.235	0.5	-4.505	-4.975	-3.62	-2.715	-6.8	-6.69	-7.04	-6.17	-8.515	-5.735	-6.14	-6.755	-8.195	-6.87	-5.305	-5.6	-8.445	2.835	5.615	-2.375	-0.615	-3.22
-6.335	-5.66	-3.625	-0.175	-8.465	-10.115	-10.36	-12.43	-10.015	-8.695	-8.77	-9.655	-10.32	-10.18	-9.11	-7.775	-12.13	12.445	18.83	1.955	5.995	1.235	-6.86	-4.81	4.585	10.635	-2.73	0.285	-5.79	-4.995	-3.4	0.02	-7.335	-9.01	-8.61	-10.805	-8.27	-8.12	-7.725	-8.405	-6.865	-6.895	-8.105	-6.845	-9.775	10.925	17.345	1.505	6.05	0.94
-1.875	-2.17	-0.355	-0.34	-4.585	-3.15	-4.43	-5.775	-9.03	-2.76	-3.2	-3.465	-12.015	-12.17	-2.115	-2.22	-4.71	5.785	7.815	0.835	2.065	0.235	-1.48	-0.49	3.82	6.09	0.77	2.31	-5.17	-5.54	-3.535	-2.345	-6.43	-5.93	-6.535	-3.235	-5.165	-5.88	-6.01	-6.095	-9.43	-9.775	-3.585	-3.535	-5.595	4.355	7.805	-1.845	0.615	-1.705
-3.945	-3.955	-2.395	-2.135	-5.69	-5.285	-6.225	-6.525	-6.35	-5.1	-4.8	-6.415	-5.755	-0.835	-4.745	-4.055	-7.26	5.445	5.76	0.235	-0.025	-1.585	-2.515	-2.7	3.475	2.05	0.065	-0.995	-5.78	-6.005	-2.95	-3.215	-8.2	-10.065	-9.645	-8.545	-9.6	-7.86	-8.065	-9.675	-8.695	-1.72	-6.26	-6.47	-10.575	6.49	7.155	0.175	-0.185	-1.61
-5.675	-5.455	-1.92	-0.28	-10.15	-11.865	-9.78	-12.08	-8.605	-9.85	-8.055	-11.65	-11.9	-10.61	-8.4	-6.945	-13.69	12.865	12.27	4.18	6.895	1.325	-4.97	-4.125	7.36	11.535	0.96	1.89	-7.32	-6.39	-3.48	-1.345	-11.185	-13.685	-11.165	-14.685	-9.41	-11.35	-9.18	-12.655	-14.32	-12.995	-10.285	-7.065	-15.37	13.085	12.635	2.87	6.02	-0.195
-5.885	-5.885	-1.98	-1.705	-9.265	-9.155	-9.09	-9.365	-7.625	-8.25	-8.08	-10.66	-10.395	-2.235	-7.24	-5.385	-11.475	9.665	10.13	5.515	4.67	2.33	-5.97	-3.48	4.84	6.8	-2.665	0.44	-3.355	-4.275	-0.055	-0.555	-6.995	-6.23	-6.66	-6.555	-5.535	-5.425	-5.955	-8.115	-8.39	-1.63	-5.265	-4.32	-8.46	8.705	8.98	6.04	5.03	2.735
-3.18	-2.8	-0.945	-0.48	-6.245	-6.3	-7.43	-7	-6.365	-5.255	-5.285	-6.97	-7.705	-7.4	-4.275	-4.185	-8.26	6.225	8.11	1.835	1.815	-0.245	-1.8	-2.165	6.105	4.53	1.55	0.89	-2.14	-1.545	0.17	0.75	-4.065	-5.28	-5.85	-6.035	-6.14	-3.91	-4.1	-5.09	-7.6	-7.555	-3.29	-4.18	-6.79	7.14	9.625	3.005	3.05	1.27
-7.705	-10.145	-3.74	-4.945	-13.265	-12.52	-11.87	-13.39	-13.05	-11.035	-11.82	-13.905	-16.11	-2.88	-10.355	-10.805	-14.945	16.75	13.435	2.005	1.225	-2.575	-7.35	-6.075	8.54	16.525	-0.655	3.76	-8.76	-11.295	-4.785	-6.09	-14.605	-13.745	-13.665	-13.165	-14.245	-12.14	-13.215	-14.9	-14.81	-3.035	-9.915	-11.83	-16.02	15.125	12.24	0.75	-0.25	-3.835
-9.73	-8.875	-5.415	-3.14	-14.84	-18.13	-14.855	-16.905	-14.785	-15.04	-12.295	-16.17	-20.255	-18.825	-12.34	-9.775	-19.835	9.475	8.835	1.565	2.915	-5.775	-8.025	-5.855	8.16	11.93	-2.23	1.795	-11.105	-10.19	-6.95	-4.575	-17.21	-18.915	-16.385	-17.315	-14.745	-15.75	-13.155	-17.71	-20.6	-18.435	-11.74	-10.21	-20.84	8.21	7.695	-0.45	1.125	-7.815
-8.46	-3.925	-3.135	3	-11.005	-13.885	-14.235	-12.865	-13.54	-12.78	-10.095	-14.885	-15.145	-5.23	-10.44	-9.035	-16.775	14.64	13.395	6.445	13.315	3.095	-8.355	-3.205	7.145	17.485	-1.91	4.935	-7.08	-3.61	-2.355	3.01	-9.54	-13.85	-13.72	-14.475	-14.22	-10.915	-9.525	-12.9	-16.45	-3.615	-10.36	-7.42	-16.04	14.705	13.78	6.77	13.07	3.85
-1.565	-0.92	-0.555	1.055	-2.9	-1.815	-1.41	-2.195	-3.075	-2.155	-1.385	-2.605	-1.075	-1.655	-3.665	-1.97	-2.605	7.38	6.885	1.835	4.055	1.46	-1.155	-0.335	3.005	6.665	0.06	2.885	-2.89	-1.8	-1.665	0.165	-3.985	-3.805	-1.88	-4.195	-4.085	-2.985	-1.96	-3.705	-1.79	-1.955	-6.665	-2.855	-3.795	6.355	5.795	0.895	3.09	0.405
-1.975	-3.95	-0.78	-2.455	-4.8	-7.645	-7.425	-7.19	-11.49	-4.89	-5.395	-6.11	-4.02	-2.92	-3.225	-5.355	-9.995	3.65	3.25	0.8	-0.78	-0.685	-1.05	-2.85	3.28	1.565	1.25	-0.665	-2.26	-3.535	-1.135	-2.31	-4.39	-5.99	-6.035	-6.105	-7.93	-3.705	-4.665	-5.16	-5.02	-2.26	-3.31	-4.17	-7.6	3.145	2.71	0.15	-0.9	-0.975
-7.205	-4.815	-4.14	-1.545	-8.575	-9.755	-8.86	-9.225	-10.03	-9.485	-7.38	-9.06	-11.93	-11.3	-13.505	-5.525	-10.345	9.535	7.32	0.86	2.88	0.78	-6.185	-1.935	3.865	9.635	-1.375	3.84	-4.73	-2.555	-1.85	0.805	-5.795	-8.515	-7.075	-8.055	-7.775	-7.835	-5.345	-6.93	-11.87	-11.685	-9.725	-3.99	-8.03	11.3	9.765	2.625	4.725	2.27
-11.7	-11.02	-9.83	-7.76	-15.57	-15.24	-12.675	-13.97	-11.725	-14.365	-12.74	-15.355	-12.105	-2.88	-12.49	-9.175	-16.075	2.595	2.56	-6.34	-3.885	-7.87	-10.945	-7.155	-3.58	2.04	-8.465	-3.135	-8.89	-7.645	-6.69	-4.69	-11.435	-11.975	-9.605	-11.74	-9.575	-10.835	-9.39	-11.26	-11.805	-1.995	-10.22	-6.65	-12.53	4.785	4.765	-3.475	-0.96	-4.62
-1.485	-0.655	-0.665	0.185	-2.5	-1.89	-2.95	-1.805	-5.43	-1.92	-1.325	-1.625	-7.18	-7.13	-0.19	-1.74	-2.08	-0.22	3.88	0.02	1.73	-0.435	-0.235	-0.59	1.21	1.655	0.415	0.505	-3.905	-3.68	-2.635	-2.075	-6.685	-5.915	-6.435	-5.035	-8.57	-5.6	-5.23	-5.87	-9.88	-11.97	-3.88	-5.355	-7.34	-0.93	4.045	-1.42	0.51	-2.545
-1.705	-3.335	1.355	0.205	-6.355	-7.965	-8.55	-7.415	-6.96	-4.365	-7.28	-7.76	-3.56	-1.385	-4.575	-5.51	-10.66	7.44	5.885	5.025	4.405	2.82	-0.45	-3.16	8.81	4.84	2.425	0.555	-0.275	0.61	3.32	4.42	-3.51	-4.925	-3.625	-6.035	-1.1	-3.42	-2.51	-6.21	-1.34	-1.425	-4.195	-1.47	-6.045	11.015	10.915	7.73	9.045	5.355
-3.63	-5.265	-1.505	-2.445	-6.675	-8.405	-8.535	-9.155	-9.545	-6.5	-6.995	-7.515	-11.205	-11.39	-8.975	-6.545	-9.8	6.535	6.805	2.14	1.3	0.125	-3.495	-4.37	5.76	4.485	-0.03	-0.995	-1.74	-3.81	0.545	-0.77	-4.785	-7.655	-8.33	-9.185	-10.735	-5.125	-5.905	-6.35	-12.025	-11.455	-10.29	-6.875	-9.035	8.96	8.99	4.49	3.055	2.205
-2.62	0.31	0.695	4.2	-3.28	-6.065	-3.73	-7.455	-4.935	-4.905	-2.295	-4.84	-6.665	-1.61	-5.245	-2.45	-5.245	12.24	9.035	6.11	8.73	4.795	-2.78	0.43	6.705	15.065	0.895	5.345	-0.775	1.33	2.705	5.54	-1.59	-4.465	-3.165	-7	-4.105	-3.285	-1.585	-3.995	-6.645	-0.895	-3.24	-1.98	-3.87	15.025	10.425	8.45	10.855	7.68
-0.84	-0.105	0.685	2.525	-2.77	-2.885	-3.395	-1.61	-2.935	-2.13	-1.825	-3.44	-2.395	-2.37	-3.23	-1.21	-4.04	5.765	5.605	3.69	5.905	-0.225	-0.565	1.1	6.385	9.975	1.27	4.315	-1.115	-0.825	0.095	1.22	-3.885	-2.62	-3.745	-1.52	-2.86	-2.585	-2.355	-3.9	-1.24	-1.525	-2.925	-1.455	-4.135	4.385	3.54	2.505	4.145	-1.59
-7.365	-4.495	-6.81	-1.75	-8.84	-8.04	-7.315	-7.475	-8.235	-8.265	-6.245	-8.245	-6.02	-1.435	-6.755	-5.315	-8.745	3.405	-0.18	-3.945	1.55	-3.145	-5.775	-2.075	-2.43	6.61	-4.09	2.87	-6.37	-4.445	-5.6	-2.07	-7.595	-6.595	-7.015	-6.14	-9.145	-7.13	-6.26	-7.185	-5.09	-1.37	-5.135	-6.055	-7.715	4.235	-0.23	-2.92	1.075	-2.465
-0.85	-1.015	0.455	0.78	-2.04	-3.215	-3.835	-2.47	-3.895	-2.445	-2.585	-2.75	-9.27	-7.685	-4.16	-2.32	-4.63	3.98	4.005	3.01	3.235	1.61	-1.4	-1.315	3.08	5.1	0.18	1.225	-1.24	-2.585	0.545	-0.155	-2.8	-3.03	-4.17	-2.49	-4.97	-2.3	-3.67	-2.91	-7.22	-7.685	-2.6	-3.165	-3.67	4.57	4.215	3.23	2.27	1.355
-1.355	-1.375	0.77	1.665	-2.485	-5.295	-5.31	-4.575	-6.52	-3.515	-3.42	-4.48	-5.54	-1.035	-3.41	-3.615	-6.75	12.89	11.505	4.785	6.135	4.22	-1.915	-1.35	4.87	9.605	0.54	3.515	-0.52	-0.56	1.76	2.58	-1.45	-4.275	-3.82	-5.66	-4.45	-2.795	-2.55	-3.85	-4.275	-1.09	-3.16	-3.495	-4.68	11.76	11.47	5.585	5.78	4.955
0.25	0.045	2.03	3	-0.355	-1.055	-2.265	-2.53	-3.96	-0.36	-1.7	-1.645	-1.835	-3.125	-1.745	-1.345	-1.86	2.31	4.085	3.85	5.405	2.105	-1.63	0.75	2.345	8.15	0.63	4.125	0.905	1.425	2.355	3.36	0.48	-0.44	-1.485	-2.15	-3.115	-0.25	-0.445	-1.435	-1.155	-2.1	-2.11	-1.24	-1.415	2.515	3.495	4.1	5.345	2.26
-3.835	-1.875	-0.585	2.99	-6.31	-9.685	-9.135	-9.12	-7.735	-6.82	-6.025	-9.245	-11.9	-2.725	-6.15	-4.515	-12.585	14.345	11.095	5.575	8.28	4.17	-3.575	-1.24	9.5	17.9	0.445	6.745	-4.11	-3.01	-1.295	1.62	-7.745	-8.925	-8.59	-8.635	-7.065	-6.53	-6.29	-9.16	-10.135	-2.125	-5.98	-4.49	-11.79	12.185	8.61	3.79	6.32	1.605
[truncated: 6 more columns]
