# Supplementary material for: Looking for effects of qualia on event-related brain potentials of close others in search for a cause of the similarity of qualia assumed across individuals
Source: F1000Res. 2018 Jun 4;3:316. Originally published 2014 Dec 29. [Version 3] doi: 10.12688/f1000research.5977.3 (PMC5992535; doi:10.12688/f1000research.5977.3)
Supplement: Mean voltages of the event-related brain potentials elicited by the IAPS stimuli in the P600 time window for BS and BD conditions — Same as dataset 1, but for the conditions in which the participants believed (s)he was seeing the same stimulus as the one simultaneously presented to his/her partner (BS, for believe same) and for the conditions in which they believed it differed (BD, for believe different). [file f1000research-3-16512-s0002.tgz]

Archive with 1 entries (1 files):
- 0d7ca81b-9797-4725-b14f-7af949b0b381_Belief_p600.xlsx
