# Supplementary material for: Looking for effects of qualia on event-related brain potentials of close others in search for a cause of the similarity of qualia assumed across individuals
Source: F1000Res. 2018 Jun 4;3:316. Originally published 2014 Dec 29. [Version 3] doi: 10.12688/f1000research.5977.3 (PMC5992535; doi:10.12688/f1000research.5977.3)
Supplement: Mean voltages of the event-related brain potentials elicited by the IAPS stimuli in the P600 time window for BS and BD conditions — Same as dataset 1, but for the conditions in which the participants believed (s)he was seeing the same stimulus as the one simultaneously presented to his/her partner (BS, for believe same) and for the conditions in which they believed it differed (BD, for believe different). [file f1000research-3-16512-s0002.tgz › 0d7ca81b-9797-4725-b14f-7af949b0b381_Belief_p600.xlsx]

## Sheet: Sheet1
V1	C3BS	C4BS	CP3BS	CP4BS	CzBS	F3BS	F4BS	F7BS	F8BS	FC3BS	FC4BS	FCZBS	FP1BS	FP2BS	FT7BS	FT8BS	FzBS	O1BS	O2BS	P3BS	P4BS	PzBS	T3BS	T4BS	T5BS	T6BS	TP7BS	TP8BS	C3BD	C4BD	CP3BD	CP4BD	CzBD	F3BD	F4BD	F7BD	F8BD	FC3BD	FC4BD	FCZBD	FP1BD	FP2BD	FT7BD	FT8BD	FZBD	O1BD	O2BD	P3BD	P4BD
sub1	-3.38	-4.745	-3.345	-3.4	-5.105	-7.515	-8.245	-7.355	-7.8	-5.295	-6.565	-6.19	-10.105	-10.71	-5.26	-4.905	-9.63	2.09	2.24	-2.325	-0.625	-1.865	-2.905	-3.445	-0.755	2.415	-2.21	-0.43	-1.675	-2.535	-0.375	-0.775	-2.755	-5.47	-5.115	-7.795	-3.24	-3.335	-3.425	-4.15	-8.48	-8.265	-3.885	-1.11	-7.07	4.215	4.385	0.715	2.215
sub2	1.05	-0.275	1.395	0.95	-0.75	-0.82	-2.34	-1.64	-3.98	0.055	-1.965	-0.8	-2.49	-0.515	-0.195	-1.975	-1.83	0.86	0.09	2	-0.48	3.105	-0.39	-0.545	1.67	2.085	0.615	1.125	-0.86	-1.01	-0.25	0.69	2.915	-2.045	-2.945	-3.42	-3.075	-1.95	-1.575	-2.62	-3.85	-0.705	-1.34	-0.74	-3.73	1.245	1.035	1.245	-0.96
sub4	2.43	1.17	3.49	2.435	1.89	-1.005	-0.545	-3.76	-1.43	1.15	0.795	1.87	-1.96	-0.515	-0.625	-1.07	-0.02	6.59	7.02	3.8	4.98	1.87	0.29	0.65	5.59	5.775	2.4	2.795	-0.485	-1.765	0.995	-0.405	-2.945	-5.125	-5.51	-7.965	-5.63	-1.955	-3.415	-3.17	-10.375	-1.4	-3.765	-2.46	-5.96	6.165	7.915	2.345	1.645
sub5	2.395	2.885	3.735	4.175	2.705	0.63	-0.045	0.065	-1.56	1.285	0.58	1.01	0.59	-0.105	0.785	-0.305	0.09	5.34	7.895	5.725	6.125	5.025	2.055	0.92	6.44	6.385	3.755	2.765	0.29	0.345	1.59	1.955	-0.06	-1.505	-2.535	-2.355	-4.305	-0.615	-0.905	-1.345	-2.725	-3.385	-0.975	-1.865	-2.655	3.835	6.055	3.39	4.07
sub7	0.09	-0.15	1.15	1.125	-0.865	-2.14	-2.325	-2.905	-1.725	-1.245	-2.015	-1.47	-4.605	-4.7	-1.97	-1.105	-2.18	-0.12	1.67	2.475	2.59	1.93	-0.67	0	2.955	3.15	1	0.995	-0.185	-0.595	1.08	0.76	-1.325	-2.215	-2.74	-4.295	-2.62	-2.08	-1.655	-2.065	-3.255	-3.125	-2.08	-1.98	-2.285	-0.345	1.275	2.27	2.16
sub8	-4.055	-2.705	-3.085	-2.14	-4.045	-4.765	-3.2	-8.415	-1.805	-4.53	-3.19	-4.11	-3.44	-0.73	-6.33	-2.01	-4.425	1.915	1.745	-1.66	-1.21	-2.385	-4.31	-1.62	-0.335	1.81	-2.48	-0.005	-2.03	-0.865	-1.385	-0.74	-6.235	-2.445	-0.515	-6.4	2.005	-2.56	-0.835	-2.065	-1.61	0.405	-3.94	0.735	-1.81	2.41	1.835	-0.565	0.36
sub9	-1.31	-0.545	-0.205	0.39	-1.97	-3.315	-3.215	-2.585	-3.925	-1.965	-2.12	-2.755	-4.315	-5.73	-1.06	-1.12	-4.35	2.52	4.11	0.755	1.595	0.72	-0.25	-0.06	1.295	3.175	0.275	1.22	-1.28	-0.74	-0.475	0.15	-2.44	-3.745	-2.41	-3.12	-2.105	-2.53	-1.34	-2.9	-4.205	-3.08	-2.03	-0.435	-3.865	1.515	3.14	0.32	0.85
sub10	2.85	0.32	4.605	4.015	-0.815	0.88	-0.375	1.06	-0.135	0.69	-0.4	-1.615	0.06	-0.225	1.85	-0.325	-0.44	7.44	7.285	6.91	5.64	1.425	3.615	1.435	7.045	8.475	4.97	4.28	0.335	-1.485	1.74	-0.215	-3.66	-0.995	-2.41	-0.36	-2.39	-2.1	-2.75	-4.25	-1.24	-0.64	0.705	-2.435	-1.665	6.04	4.625	4.135	2.68
sub13	-1.915	-1.615	-0.925	-0.01	-2.76	-4.525	-4.71	-5.605	-5.35	-3.495	-3.715	-3.63	-5.555	-4.54	-3.82	-3.42	-4.88	3.1	5.065	-0.03	1.615	0.055	-2.51	-1.545	1.725	3.36	-0.54	0.685	-0.82	-0.835	-0.01	0.505	-1.87	-2.465	-2.61	-2.8	-3.31	-1.825	-2.045	-2.235	-3.535	-2.725	-1.945	-2.07	-3.105	3.525	4.805	0.685	1.59
sub15	-0.325	0.215	1.055	2.855	-0.905	-3.505	-3.245	-5.31	-2.985	-1.76	-2.615	-2.185	-2.48	-1.905	-2.66	-1.92	-3.78	4.93	8.415	3.28	5.68	2.175	-2.135	-0.575	4.055	7.41	0.655	2.645	0.075	1.33	1.345	4.08	-0.38	-0.875	-1.23	-2.735	-1.22	-0.245	-0.415	-0.82	1.675	3.07	-1.845	-0.915	-1.57	5.965	9.405	4.02	7.025
sub17	-0.64	-1.43	0.105	0.525	-3.475	-3.58	-4.87	-3.615	-4.775	-2.08	-3.27	-2.25	-8.315	-9.445	-1.945	-1.26	-4.19	1.885	4.27	1.135	1.75	0.69	-0.51	-1.28	1.9	2.945	0.05	0.8	-0.895	-1.31	0.95	0.51	-2.12	-2.55	-4.91	-4.36	-6.9	-1.555	-2.295	-1.005	-10.715	-10.06	-0.615	-1.41	-4.24	3.14	4.16	1.37	2
sub18	-0.675	-1.3	0.305	-0.175	-1.69	-1.135	-3.22	-0.94	-4.295	-1.185	-2.135	-2.225	-5.265	0.515	-1.285	-1.865	-2.25	4.08	4.235	1.84	0.96	0.73	0.155	-1.025	2.765	1.44	1.195	0.36	-2.855	-2.675	-1.515	-1.39	-4.26	-5.475	-4.505	-6.54	-6.62	-4.255	-3.275	-4.91	-9.41	-0.625	-3.64	-2.6	-6.22	2.97	3.605	-0.48	-0.155
sub19	-1.455	-0.97	0.595	1.465	-2.87	-6.65	-4.545	-9.135	-3.11	-4.07	-3.57	-4.75	-7.865	-5.905	-5.29	-2.255	-7.42	6.48	6.34	3.39	4.44	2.115	-2.63	-0.55	3.865	6.905	1.045	2.385	0.215	0.355	2.57	2.685	-0.74	-4.975	-3.4	-7.47	-2.755	-2.525	-1.6	-3.43	-6.44	-5.175	-4.21	-1.685	-5.63	7.765	6.995	5.4	5.81
sub20	2.62	0.54	4.8	3.4	1.935	-1.23	-3.36	-1.745	-4.88	0.605	-2.365	-0.885	-4.11	-1.155	-0.245	-2.16	-3.015	7.855	7.85	8.55	6.97	8.18	0.835	-0.665	6.255	5.84	2.46	2	1.94	1.485	4.2	3.77	1.475	-1.145	-2.15	-3.22	-2.295	0.325	-0.66	-0.585	-4.525	-0.885	-2.18	-0.465	-2.605	6.565	6.525	7.635	6.78
sub21	0.09	-0.135	1.41	1.085	-1.76	-2.38	-3.47	-2.14	-2.595	-1.165	-2.535	-3.18	-4.835	-4.55	0.22	-1.54	-4.255	3.605	4.86	2.54	2.18	1.96	1.565	-0.465	5.205	3.55	3.315	1.32	0.665	0.385	1.835	2.035	-1.175	-2.135	-3.82	-2.345	-2.41	-0.69	-1.48	-2.66	-4.05	-4.05	-0.4	-1.045	-3.675	3.565	5.25	2.83	2.945
sub22	-1.22	-2.405	0.585	-0.32	-4.515	-4.255	-4.72	-4.415	-4.93	-3.27	-3.75	-5.44	-8.71	-1.61	-2.71	-3.405	-6.695	6.425	4.715	2.3	1.775	-0.165	-0.72	-0.995	5.835	8.95	2.09	3.425	-2.42	-4.015	0.135	-1.255	-5.835	-8	-7.675	-7.76	-7.46	-5.415	-5.89	-7.425	-11.23	-2.525	-4.605	-5.535	-9.905	10.125	7.67	3.005	1.845
sub23	-0.685	-0.09	1.365	1.695	-1.885	-5.475	-3.705	-8.005	-5.795	-3.595	-2.83	-4.11	-9.965	-8.995	-4.5	-2.79	-6.08	5.37	4.305	3.96	3.685	0.83	-1.795	-1.4	5.79	5.7	1.14	2.09	-2.99	-1.425	-0.52	0.87	-3.73	-10.015	-6.285	-10.82	-6.48	-6.48	-3.095	-6.005	-14.08	-12	-6.12	-3.175	-9.74	5.885	5.025	2.79	3.275
sub24	-2.835	-0.285	0.875	4.125	-3.565	-6.555	-8.175	-7.295	-8.83	-5.835	-6.62	-6.815	-9.96	-3.245	-4.925	-5.26	-8.855	10.795	10.28	6.46	10.84	5.22	-3.67	-1.87	5.77	12.895	-0.23	4.305	-1.51	1.3	2.32	5.465	-3.105	-8.35	-8.045	-9.08	-10.62	-5.33	-3.765	-6.325	-11.96	-3.525	-5.8	-5.505	-8.915	11.535	10.56	8.075	11.695
sub25	1.21	2.385	2.145	3.16	1.56	0.975	1.64	-1.52	0.2	1.18	2.055	0.935	-0.605	-1.335	-0.235	0.765	1.06	4.44	3.685	2.88	4.9	3.995	0.925	1.62	2.775	4.63	1.375	3.205	2.23	2.835	2.605	3.31	1.905	2.68	2.245	1.285	0.91	2.05	2.34	1.87	1.855	1.86	2.015	1.625	2.62	4.13	3.35	3.34	3.88
sub26	1.755	1.21	2.41	1.84	1.05	-2.375	-1.37	-2.14	-5.675	-0.255	-0.645	-0.36	-0.925	-0.475	0.22	-0.57	-2.89	3.9	3.805	3	2.815	2.65	1.245	0.955	3.71	3.735	2.725	2.22	-1.36	-1.38	-0.595	-0.385	-2.865	-5.595	-4.545	-5.945	-8.33	-3.44	-3.13	-3.255	-4.865	-2.395	-2.6	-3.35	-6.775	1.57	2.285	0.135	0.76
sub27	-2.72	0.22	-1.045	1.29	-2.475	-4.27	-2.125	-5.31	-1.605	-4.175	-1.565	-3.395	-6.935	-5.095	-4.18	1.335	-4.32	3.385	2.635	1.02	2.815	2.04	-2.7	0.31	2.075	5.665	0.57	3.67	-0.95	1.6	1.675	3.295	-0.275	-3.75	-2.87	-2.6	-1.815	-3.625	-0.715	-2.405	-7.76	-8.27	-2.08	0.32	-2.75	4.855	4.07	3.915	4.555
sub28	-4.32	-3.39	-3.415	-1.88	-5.105	-7.33	-5.44	-8.165	-4.345	-5.995	-4.96	-5.815	-7.05	-1.375	-6.98	-3.13	-7.315	1.23	0.745	-2.13	-0.8	-2.5	-5.4	-2.05	-1.805	1.165	-4.04	-0.505	-2.515	-1.57	-0.965	0.09	-3.265	-6.87	-4.6	-6.915	-5.195	-5.02	-3.125	-4.76	-6.035	-1.375	-5.57	-2.95	-6.06	3.6	3.525	0.93	2.04
sub29	3.735	4.365	3.56	4.215	3.655	3.01	1.87	3.27	-0.905	4.345	3.5	4.18	-0.905	-3.61	7.125	3.67	3.26	-0.43	1.6	3.08	3.885	3.07	4.52	3.715	1.72	1.825	2.825	2.75	1.76	1.765	2.12	1.94	1.625	0.075	-0.675	-1.21	-2.32	0.965	0.465	0.955	-5.915	-5.83	2.3	0.43	0.285	-0.905	0.805	1.735	2.06
sub30	1.335	0.425	2.31	2.055	-1.47	-0.845	-0.75	-1.665	1.895	-0.565	-0.99	-2.94	3.735	-0.385	0.295	-0.1	-1.745	3.53	2.905	3.31	3.74	1.43	2.3	0.36	6.69	4.015	3.68	1.88	-2.535	-3.875	-0.32	-2.795	-6.56	-5.18	-6.525	-5.035	-3.18	-3.04	-6.23	-5.515	0.925	-1.235	-3.665	-4.705	-7.81	0.2	-1.8	-0.26	-1.71
sub31	-1.265	-2.295	0.275	-0.375	-3.19	-6.46	-6.495	-9.01	-7.745	-4.34	-4.525	-4.625	-12.145	-11.11	-7.77	-3.665	-7.805	4.655	4.675	2.46	1.81	1.505	-1.88	-2.27	4	3.075	0.72	-0.06	2.515	-0.095	3.735	1.615	0.185	-1.835	-3.195	-4.12	-5.325	0.405	-1.755	-1.375	-5.135	-5.345	-3.33	-3.345	-2.755	6.87	6.42	5.735	3.845
sub32	3.035	4.685	5.39	6.625	4.015	0.795	1.625	-2.545	1.495	1.67	2.355	1.66	-2.935	-0.065	0.755	1.955	1.67	9.64	6.935	8.505	8.89	8.535	1.87	2.82	6.48	9.95	3.775	4.68	3.095	5.545	5.445	7.535	4.175	0.005	1.345	-2.845	0.845	1.09	3.425	1.51	-2.605	-0.13	-1.575	1.99	0.675	9.785	6.865	8.86	9.365
sub33	2.775	3.63	3.06	4.61	2.43	1.5	-0.165	2.445	0.005	2.325	0.985	1.33	2.05	1.755	3.065	0.97	0.79	5.125	4.61	4.53	6.415	2.37	2.38	2.5	6.54	7.865	3.475	4.47	0.28	1.425	0.715	2.715	-1.245	-1.655	-2.43	-1.45	-0.615	-1.22	-0.35	-2.025	-0.055	0.555	-2.035	-0.27	-2.695	2.635	2.555	1.755	4.35
sub34	-3.145	-3.245	-2.135	-1.825	-3.11	-3.96	-6.52	-5.035	-7.245	-4.04	-5.445	-4.245	-3.57	-2.26	-4.4	-4.78	-5.37	2.385	-0.7	-0.725	0.72	0.26	-2.36	-3.185	0.195	3.04	-1.285	0.46	-5.865	-4.085	-5.04	-2.96	-5.495	-5.09	-5.25	-9.015	-4.58	-5.705	-5.01	-4.775	-5.655	-0.805	-6.385	-3.625	-5.165	-1.065	-3.315	-3.365	-1.645
sub35	2.31	1.68	2.81	2.5	2.76	2.405	0.43	4.995	-0.64	2.305	0.22	2.84	-7.635	-6.35	6.7	1.755	0.795	1.45	1.27	3.57	3.615	3.715	2.63	1.595	2.715	3.22	2.18	1.96	1.96	1.505	2.94	2.955	2.215	0.94	-0.015	-0.265	0.8	1.355	0.475	1.03	-2.155	-1.5	0.67	-0.125	0.83	2.785	3.005	4.305	4.535
sub36	5.07	5.33	6.39	7.01	5.925	3.995	3.775	1.92	2.375	4.075	3.75	5.02	1.12	1.485	3.61	2.325	3.42	11	10.75	8.175	9.455	8.675	4.03	3.355	7.395	9.78	4.465	6.635	3.38	4.05	4.64	5.82	4.09	-0.325	1.215	-0.32	1.475	1.65	2.755	1.9	-1.8	0.205	0.45	0.905	0.745	10.23	9.305	6.685	7.385
sub37	-0.11	-0.805	0.14	-0.37	-0.15	-0.355	-0.96	-0.995	-0.07	0.075	-0.66	-0.7	0.05	-0.73	-0.26	1.23	-1.205	-3.12	-1.77	-0.545	0	-1.645	-0.97	1.255	-1.435	0.845	0.02	1.06	1.545	1.855	1.59	1.985	2.27	0.36	-0.295	-1.22	-1.135	1.115	0.855	0.245	-0.665	-1.43	-1.35	0.135	-0.62	-1.785	-1.04	0.895	1.355
sub38	0.02	0.045	2.08	2.695	-2.64	-6.015	-5.26	-6.07	-4.825	-3.03	-4.16	-4.925	-10.005	-2.065	-3.125	-2.45	-8.245	8.54	5.69	4.89	5.2	3.18	-1.345	-0.875	7.195	10.49	1.645	4.085	0.315	1.265	2.89	3.965	-1.72	-5.7	-5.12	-5.56	-4.185	-2.6	-2.03	-5.165	-8.63	-1.9	-2.73	-2.005	-7.57	9.85	7.13	5.895	6.98
[truncated: 7 more columns]
